# Supplementary material for: Synthesis of Nickel and Cobalt Ferrite-Doped Graphene as Efficient Catalysts for Improving the Hydrogen Storage Kinetics of Lithium Borohydride
Source: Materials (Basel). 2023 Jan 2;16(1):427. doi: 10.3390/ma16010427 (PMC9822379; doi:10.3390/ma16010427)
Supplement: Supplementary file 1 [file materials-16-00427-s001.zip]

Archive with 1 entries (1 files):
- materials-2114630-supplementary.pdf
